# Supplementary material for: Susceptibility of HepG2 Cells to Silver Nanoparticles in Combination with other Metal/Metal Oxide Nanoparticles
Source: Materials (Basel). 2020 May 12;13(10):2221. doi: 10.3390/ma13102221 (PMC7287770; doi:10.3390/ma13102221)
Supplement: Supplementary file 1 [file materials-13-02221-s001.zip]

Archive with 9 entries (9 files):
- Supplementary Figure 1.tif
- Supplementary Figure 1A.tif
- Supplementary Figure 1B.tif
- Supplementary Figure 1C.tif
- Supplementary Figure 1D.tif
- Supplementary Figure 1E.tif
- Supplementary Figure 2A.TIF
- Supplementary Figure 2B.TIF
- Supplementary Figure 2C.TIF
